# Supplementary material for: Dual-probe fluorescence spectroscopy for sensitive quantitation of Alzheimer’s amyloid pathology
Source: Acta Neuropathol Commun. 2022 Oct 28;10:153. doi: 10.1186/s40478-022-01456-y (PMC9615372; doi:10.1186/s40478-022-01456-y)
Supplement: Supplementary file 1 — Supplementary Material 1 [file 40478_2022_1456_MOESM1_ESM.xlsx]

## Sheet: Sheet1
Patient	Sex	Duration - years	Age of Onset	Age at Death	Braak stage	ABC score
P1	F	8	77	85	6	A3B3C3
P2	F	8	68	76	5	A3B3C3
P3	F	5	68	73	6	A3B3C3
P4	M	0	not applicable	66	1	A1B1C0
P5	F	0	not applicable	75	3	A0B2C0
P6	M	0	not applicable	60	2	A0B1C0
